# Supplementary material for: Toward Personalized Salbutamol Therapy: Validating Virtual Patient-Derived Population Pharmacokinetic Model with Real-World Data
Source: Pharmaceutics. 2024 Jun 30;16(7):881. doi: 10.3390/pharmaceutics16070881 (PMC11279662; doi:10.3390/pharmaceutics16070881)
Supplement: Supplementary file 1 [file pharmaceutics-16-00881-s001.zip]

Archive with 1 entries (1 files):
- pharmaceutics-3007042-supplementary.pdf
